# Supplementary material for: DNA-Templated Fluorescent Silver Nanoclusters Inhibit Bacterial Growth While Being Non-Toxic to Mammalian Cells
Source: Molecules. 2021 Jul 1;26(13):4045. doi: 10.3390/molecules26134045 (PMC8271471; doi:10.3390/molecules26134045)
Supplement: Supplementary file 1 [file molecules-26-04045-s001.zip]

Archive with 1 entries (1 files):
- molecules-1200580-supplementary.pdf
